# Supplementary material for: The Discovery of Small ERK5 Inhibitors via Structure-Based Virtual Screening, Biological Evaluation and MD Simulations
Source: Molecules. 2025 Oct 25;30(21):4181. doi: 10.3390/molecules30214181 (PMC12610425; doi:10.3390/molecules30214181)
Supplement: Supplementary file 1 [file molecules-30-04181-s001.zip]

Archive with 1 entries (1 files):
- molecules-3877650-supplementary.pdf
